# Supplementary material for: Agardite-(Y), Cu2+ 6Y(AsO4)3(OH)6·3H2O
Source: Acta Crystallogr Sect E Struct Rep Online. 2013 Aug 31;69(Pt 9):i61–2. doi: 10.1107/S1600536813023477 (PMC3884410; doi:10.1107/S1600536813023477)
Supplement: Supplementary file 1 [file e-69-00i61-sup1.cif]

##############################################################################
#                                                                            #
# This CIF contains the data in a paper accepted for publication in          #
# Acta Crystallographica Section E. It conforms to the requirements of       #
# Notes for Authors for Acta Crystallographica Section E, and has been       #
# peer reviewed under the auspices of the IUCr Commission on Journals.       #
#                                                                            #
# Full details of the Crystallographic Information File format               #
# are given in the paper "The Crystallographic Information File (CIF):       #
# a New Standard Archive File for Crystallography" by S. R. Hall, F. H.      #
# Allen and I. D. Brown [Acta Cryst. (1991), A47, 655-685].                  #
#                                                                            #
# The current version of the core CIF dictionary is obtainable from          #
# ftp://ftp.iucr.org/pub/cif_core.dic.                                       #
#                                                                            #
# Software is freely available for graphical display of the structure(s)     #
# in this CIF. For information consult the CIF software page                 #
# http://www.iucr.org/resources/cif/software.                                #
#                                                                            #
# This file may be used for bona fide research purposes within the           #
# scientific community so long as proper attribution is given to the journal # 
# article from which it was obtained.                                        #
#                                                                            #
##############################################################################
data_I
_audit_creation_method     SHELXL-97
_journal_date_recd_electronic     2013-07-24
_journal_date_accepted     2013-08-21
_journal_name_full     'Acta Crystallographica, Section E'
_journal_year     2013
_journal_volume     69
_journal_issue      9
_journal_page_first     i61
_journal_page_last     i62
_journal_paper_category     QI
_journal_paper_doi     10.1107/S1600536813023477
_journal_coeditor_code     WM2763
_publ_contact_author_name     'Shaunna M. Morrison'
_publ_contact_author_address
;
Department of Geosciences,
University of Arizona,
1040 E. 4th Street,
Tucson, Arizona 85721-0077,
USA
;
_publ_contact_author_email     'shaunnamm@email.arizona.edu'
_publ_contact_author_fax     ?
_publ_contact_author_phone     ?
_publ_section_title
;
Agardite-(Y), Cu^2+^~6~Y(AsO~4~)~3~(OH)~6~\\cdot3H~2~O
;
loop_
    _publ_author_name
    _publ_author_footnote
    _publ_author_address
    'Morrison, Shaunna M.' .
;
Department of Geosciences,
University of Arizona,
1040 E. 4th Street,
Tucson, Arizona 85721-0077,
USA
;
    'Domanik, Kenneth J.' .
;
Lunar and Planetary Laboratory,
University of Arizona,
1629 E. University Blvd.,
Tucson, AZ. 85721-0092,
USA
;
    'Origlieri, Marcus J.' .
;
Department of Geosciences,
University of Arizona,
1040 E. 4th Street,
Tucson, Arizona 85721-0077,
USA
;
    'Downs, Robert T.' .
;
Department of Geosciences,
University of Arizona,
1040 E. 4th Street,
Tucson, Arizona 85721-0077,
USA
;
_chemical_name_systematic
;
Hexacopper(II) calcium/yttrium tris(arsenate/phosphate)
hexahydroxide trihydrate
;
_chemical_name_common     ?
_chemical_formula_moiety     ?
_chemical_formula_sum     'As2.48 Ca0.31 Cu5.70 H12 O21 P0.51 Y0.69'
_chemical_formula_iupac
                      'Cu5.70 (Y0.69 Ca0.31) [(As0.83 P0.17)O4]3 (O H)6, 3H2 O '
_chemical_formula_weight     985.85
_chemical_melting_point     ?
_symmetry_cell_setting     hexagonal
_symmetry_space_group_name_H-M     'P 63/m'
_symmetry_space_group_name_hall     '-P 6c'
loop_
    _symmetry_equiv_pos_as_xyz
    'x, y, z'
    '-y, x-y, z'
    '-x+y, -x, z'
    '-x, -y, z+1/2'
    'y, -x+y, z+1/2'
    'x-y, x, z+1/2'
    '-x, -y, -z'
    'y, -x+y, -z'
    'x-y, x, -z'
    'x, y, -z-1/2'
    '-y, x-y, -z-1/2'
    '-x+y, -x, -z-1/2'
_cell_length_a     13.5059(5)
_cell_length_b     13.5059(5)
_cell_length_c     5.8903(2)
_cell_angle_alpha     90.00
_cell_angle_beta     90.00
_cell_angle_gamma     120.00
_cell_volume     930.50(6)
_cell_formula_units_Z     2
_cell_measurement_reflns_used     786
_cell_measurement_theta_min     2.28
_cell_measurement_theta_max     27.57
_cell_measurement_temperature     293(2)
_exptl_crystal_description     'acicular needle'
_exptl_crystal_colour     green
_exptl_crystal_size_max     0.10
_exptl_crystal_size_mid     0.02
_exptl_crystal_size_min     0.02
_exptl_crystal_density_diffrn     3.519
_exptl_crystal_density_meas     ?
_exptl_crystal_density_method     'not measured'
_exptl_crystal_F_000     936
_exptl_absorpt_coefficient_mu     13.132
_exptl_absorpt_correction_type     multi-scan
_exptl_absorpt_process_details     '(<i>SADABS</i>; Bruker, 2004)'
_exptl_absorpt_correction_T_min     0.3534
_exptl_absorpt_correction_T_max     0.7792
_exptl_special_details     ?
_diffrn_ambient_temperature     293(2)
_diffrn_radiation_type     MoK\a
_diffrn_radiation_wavelength     0.71073
_diffrn_radiation_source     'fine-focus sealed tube'
_diffrn_radiation_monochromator     graphite
_diffrn_measurement_device_type     'Bruker APEXII CCD'
_diffrn_measurement_method     '\f and \w scan'
_diffrn_detector_area_resol_mean     ?
_diffrn_reflns_number     20461
_diffrn_reflns_av_R_equivalents     0.0477
_diffrn_reflns_av_sigmaI/netI     0.0192
_diffrn_reflns_theta_min     3.02
_diffrn_reflns_theta_max     27.57
_diffrn_reflns_theta_full     27.57
_diffrn_measured_fraction_theta_max     0.994
_diffrn_measured_fraction_theta_full     0.994
_diffrn_reflns_limit_h_min     -17
_diffrn_reflns_limit_h_max     17
_diffrn_reflns_limit_k_min     -17
_diffrn_reflns_limit_k_max     17
_diffrn_reflns_limit_l_min     -6
_diffrn_reflns_limit_l_max     7
_diffrn_standards_number     0
_diffrn_standards_interval_count     .
_diffrn_standards_interval_time     .
_diffrn_standards_decay_%     ?
_refine_special_details
;
Refinement of <i>F</i>^2^ against ALL reflections. The weighted <i>R</i>-factor
<i>wR</i> and goodness of fit <i>S</i> are based on <i>F</i>^2^, conventional
<i>R</i>-factors <i>R</i> are based on <i>F</i>, with <i>F</i> set to zero for
negative <i>F</i>^2^. The threshold expression of <i>F</i>^2^ >
\s(<i>F</i>^2^) is used only for calculating <i>R</i>-factors(gt) <i>etc</i>.
and is not relevant to the choice of reflections for refinement.
<i>R</i>-factors based on <i>F</i>^2^ are statistically about twice as large
as those based on <i>F</i>, and <i>R</i>- factors based on ALL data will be
even larger.
;
_reflns_number_total     786
_reflns_number_gt     674
_reflns_threshold_expression     I>2sigma(I)
_refine_ls_structure_factor_coef     Fsqd
_refine_ls_matrix_type     full
_refine_ls_R_factor_all     0.0416
_refine_ls_R_factor_gt     0.0320
_refine_ls_wR_factor_gt     0.0813
_refine_ls_wR_factor_ref     0.0858
_refine_ls_goodness_of_fit_ref     1.138
_refine_ls_restrained_S_all     1.137
_refine_ls_number_reflns     786
_refine_ls_number_parameters     60
_refine_ls_number_restraints     1
_refine_ls_hydrogen_treatment     noref
_refine_ls_weighting_scheme     calc
_refine_ls_weighting_details
         'calc w=1/[\s^2^(Fo^2^)+(0.0413P)^2^+5.6747P] where P=(Fo^2^+2Fc^2^)/3'
_atom_sites_solution_hydrogens     .
_atom_sites_solution_primary     direct
_atom_sites_solution_secondary     difmap
_refine_ls_shift/su_max     0.020
_refine_ls_shift/su_mean     0.001
_refine_diff_density_max     2.336
_refine_diff_density_min     -0.791
_refine_ls_extinction_method     none
_refine_ls_extinction_coef     .
loop_
    _atom_type_symbol
    _atom_type_description
    _atom_type_scat_dispersion_real
    _atom_type_scat_dispersion_imag
    _atom_type_scat_source
    'O' 'O' 0.0106 0.0060
                         'International Tables Vol C Tables 4.2.6.8 and 6.1.1.4'
    'H' 'H' 0.0000 0.0000
                         'International Tables Vol C Tables 4.2.6.8 and 6.1.1.4'
    'Cu' 'Cu' 0.3201 1.2651
                         'International Tables Vol C Tables 4.2.6.8 and 6.1.1.4'
    'As' 'As' 0.0499 2.0058
                         'International Tables Vol C Tables 4.2.6.8 and 6.1.1.4'
    'Y' 'Y' -2.7962 3.5667
                         'International Tables Vol C Tables 4.2.6.8 and 6.1.1.4'
    'Ca' 'Ca' 0.2262 0.3064
                         'International Tables Vol C Tables 4.2.6.8 and 6.1.1.4'
    'P' 'P' 0.1023 0.0942
                         'International Tables Vol C Tables 4.2.6.8 and 6.1.1.4'
_computing_data_collection     'APEX2 (Bruker, 2004)'
_computing_cell_refinement     'SAINT (Bruker, 2004)'
_computing_data_reduction     'SAINT (Bruker, 2004)'
_computing_structure_solution     'SHELXS97 (Sheldrick, 2008)'
_computing_structure_refinement     'SHELXL97 (Sheldrick, 2008)'
_computing_molecular_graphics     '<i>XtalDraw</i> (Downs & Hall-Wallace, 2003)'
_computing_publication_material     'publCIF (Westrip, 2010)'
loop_
    _atom_site_type_symbol
    _atom_site_label
    _atom_site_fract_x
    _atom_site_fract_y
    _atom_site_fract_z
    _atom_site_u_iso_or_equiv
    _atom_site_adp_type
    _atom_site_calc_flag
    _atom_site_refinement_flags
    _atom_site_occupancy
    _atom_site_symmetry_multiplicity
    _atom_site_disorder_assembly
    _atom_site_disorder_group
    Y Y 0.6667 0.3333 0.2500 0.0084(5) Uani d SP 0.69(2) 6 . .
    Ca Ca 0.6667 0.3333 0.2500 0.0084(5) Uani d SP 0.31(2) 6 . .
    Cu Cu 0.41303(5) 0.31598(5) 0.50234(10) 0.0113(2) Uani d P 0.950(9) 1 . .
    As As 0.49505(6) 0.15100(6) 0.7500 0.0087(3) Uani d SP 0.828(15) 2 . .
    P P 0.49505(6) 0.15100(6) 0.7500 0.0087(3) Uani d SP 0.172(15) 2 . .
    O O1 0.5739(3) 0.1820(3) 0.5182(6) 0.0161(9) Uani d . 1 1 . .
    O O2 0.3919(5) 0.4007(4) 0.2500 0.0180(12) Uani d S 1 2 . .
    O O3 0.4124(5) 0.2123(5) 0.7500 0.0180(12) Uani d S 1 2 . .
    O OH4 0.3688(5) 0.3768(5) 0.7500 0.0174(12) Uani d S 1 2 . .
    O OH5 0.4421(5) 0.2456(5) 0.2500 0.0233(14) Uani d S 1 2 . .
    O OW1 0.134(3) 0.170(3) 0.2500 0.221(15) Uiso d SP 0.7676(7) 2 . .
    O OW2 0.0000 0.0000 0.5000 1.4(4) Uiso d SP 0.697(2) 6 . .
loop_
    _atom_site_aniso_label
    _atom_site_aniso_U_11
    _atom_site_aniso_U_22
    _atom_site_aniso_U_33
    _atom_site_aniso_U_12
    _atom_site_aniso_U_13
    _atom_site_aniso_U_23
    Y 0.0102(5) 0.0102(5) 0.0048(7) 0.0051(3) 0.000 0.000
    Ca 0.0102(5) 0.0102(5) 0.0048(7) 0.0051(3) 0.000 0.000
    Cu 0.0183(4) 0.0153(4) 0.0042(4) 0.0113(3) 0.0006(2) 0.0003(2)
    As 0.0116(4) 0.0086(4) 0.0055(4) 0.0048(3) 0.000 0.000
    P 0.0116(4) 0.0086(4) 0.0055(4) 0.0048(3) 0.000 0.000
    O1 0.0184(18) 0.0214(19) 0.0109(17) 0.0118(16) 0.0039(14) 0.0024(14)
    O2 0.029(3) 0.025(3) 0.009(2) 0.020(3) 0.000 0.000
    O3 0.025(3) 0.020(3) 0.012(3) 0.013(2) 0.000 0.000
    OH4 0.027(3) 0.023(3) 0.009(2) 0.017(2) 0.000 0.000
    OH5 0.042(4) 0.026(3) 0.011(3) 0.023(3) 0.000 0.000
_geom_special_details
;
All e.s.d.'s (except the e.s.d. in the dihedral angle between two l.s. planes)
are estimated using the full covariance matrix. The cell e.s.d.'s are taken
into account individually in the estimation of e.s.d.'s in distances, angles
and torsion angles; correlations between e.s.d.'s in cell parameters are only
used when they are defined by crystal symmetry. An approximate (isotropic)
treatment of cell e.s.d.'s is used for estimating e.s.d.'s involving l.s.
planes.
;
loop_
    _geom_bond_atom_site_label_1
    _geom_bond_atom_site_label_2
    _geom_bond_site_symmetry_2
    _geom_bond_distance
    _geom_bond_publ_flag
    Y O1 10_556 2.384(3) ?
    Y O1 2_655 2.384(3) ?
    Y O1 11_656 2.384(3) ?
    Y O1 . 2.384(3) ?
    Y O1 3_665 2.384(3) ?
    Y O1 12_666 2.384(3) ?
    Y OH5 2_655 2.647(6) ?
    Y OH5 3_665 2.647(6) ?
    Y OH5 . 2.647(6) ?
    Cu OH5 . 1.908(3) ?
    Cu OH4 . 1.911(3) ?
    Cu O2 . 1.982(3) ?
    Cu O3 . 2.019(4) ?
    Cu O1 3_665 2.290(4) ?
    As O1 10_557 1.652(3) ?
    As O1 . 1.652(3) ?
    As O3 . 1.690(5) ?
    As O2 8_556 1.692(5) ?
loop_
    _geom_angle_atom_site_label_1
    _geom_angle_atom_site_label_2
    _geom_angle_atom_site_label_3
    _geom_angle_site_symmetry_1
    _geom_angle_site_symmetry_3
    _geom_angle
    _geom_angle_publ_flag
    O1 Y O1 10_556 2_655 136.02(6) ?
    O1 Y O1 10_556 11_656 80.86(13) ?
    O1 Y O1 2_655 11_656 83.01(17) ?
    O1 Y O1 10_556 . 83.01(17) ?
    O1 Y O1 2_655 . 80.86(13) ?
    O1 Y O1 11_656 . 136.02(6) ?
    O1 Y O1 10_556 3_665 136.02(6) ?
    O1 Y O1 2_655 3_665 80.86(13) ?
    O1 Y O1 11_656 3_665 136.02(6) ?
    O1 Y O1 . 3_665 80.86(13) ?
    O1 Y O1 10_556 12_666 80.86(13) ?
    O1 Y O1 2_655 12_666 136.02(6) ?
    O1 Y O1 11_656 12_666 80.86(13) ?
    O1 Y O1 . 12_666 136.02(6) ?
    O1 Y O1 3_665 12_666 83.01(17) ?
    O1 Y OH5 10_556 2_655 68.19(12) ?
    O1 Y OH5 2_655 2_655 67.84(12) ?
    O1 Y OH5 11_656 2_655 67.84(12) ?
    O1 Y OH5 . 2_655 68.19(12) ?
    O1 Y OH5 3_665 2_655 138.49(8) ?
    O1 Y OH5 12_666 2_655 138.49(8) ?
    O1 Y OH5 10_556 3_665 138.49(8) ?
    O1 Y OH5 2_655 3_665 68.19(12) ?
    O1 Y OH5 11_656 3_665 68.19(12) ?
    O1 Y OH5 . 3_665 138.49(8) ?
    O1 Y OH5 3_665 3_665 67.84(12) ?
    O1 Y OH5 12_666 3_665 67.84(12) ?
    OH5 Y OH5 2_655 3_665 120.0000(10)
                                     ?
    O1 Y OH5 10_556 . 67.84(12) ?
    O1 Y OH5 2_655 . 138.49(8) ?
    O1 Y OH5 11_656 . 138.49(8) ?
    O1 Y OH5 . . 67.84(12) ?
    O1 Y OH5 3_665 . 68.19(12) ?
    O1 Y OH5 12_666 . 68.19(12) ?
    OH5 Y OH5 2_655 . 120.0 ?
    OH5 Y OH5 3_665 . 120.0 ?
    OH5 Cu OH4 . . 174.6(3) ?
    OH5 Cu O2 . . 80.14(17) ?
    OH4 Cu O2 . . 99.09(17) ?
    OH5 Cu O3 . . 98.49(17) ?
    OH4 Cu O3 . . 81.53(16) ?
    O2 Cu O3 . . 172.1(2) ?
    OH5 Cu O1 . 3_665 84.2(2) ?
    OH4 Cu O1 . 3_665 101.26(19) ?
    O2 Cu O1 . 3_665 96.13(18) ?
    O3 Cu O1 . 3_665 91.46(18) ?
    O1 As O1 10_557 . 111.5(3) ?
    O1 As O3 10_557 . 112.08(15) ?
    O1 As O3 . . 112.08(15) ?
    O1 As O2 10_557 8_556 108.17(16) ?
    O1 As O2 . 8_556 108.17(16) ?
    O3 As O2 . 8_556 104.4(3) ?
_iucr_refine_instructions_details
;
TITL R070649_S_0m in P6(3)/m
CELL 0.71073  13.5059  13.5059   5.8903  90.000  90.000 120.000
ZERR    2.00   0.0005   0.0005   0.0002   0.000   0.000   0.000
LATT  1
SYMM -Y, X-Y, Z
SYMM -X+Y, -X, Z
SYMM -X, -Y, 0.5+Z
SYMM Y, -X+Y, 0.5+Z
SYMM X-Y, X, 0.5+Z
SFAC O H CU AS Y Ca P
UNIT 42 24 11.39 4.97 1.38 0.62 1.03
L.S. 10
BOND
FMAP 2
PLAN 20
ACTA
EADP Y Ca
EXYZ Y Ca
EADP As P
EXYZ As P
OMIT 0 1 2
OMIT -2 4 2
SIZE 0.02 0.02 0.1
SUMP 6.0 0 6.0 5 2.0 6
WGHT    0.041300    5.674700
FVAR       0.05928   0.68789   0.94956   0.82769   0.76761   0.69716
Y     5    0.666667    0.333333    0.250000    20.16667    0.01017    0.01017 =
         0.00479    0.00000    0.00000    0.00508
CA    6    0.666667    0.333333    0.250000   -20.16667    0.01017    0.01017 =
         0.00479    0.00000    0.00000    0.00508
CU    3    0.413026    0.315982    0.502343    31.00000    0.01832    0.01534 =
         0.00425    0.00033    0.00056    0.01135
AS    4    0.495055    0.151001    0.750000    40.50000    0.01163    0.00864 =
         0.00552    0.00000    0.00000    0.00481
P     7    0.495055    0.151001    0.750000   -40.50000    0.01163    0.00864 =
         0.00552    0.00000    0.00000    0.00481
O1    1    0.573890    0.181990    0.518197    11.00000    0.01838    0.02143 =
         0.01088    0.00235    0.00395    0.01182
O2    1    0.391858    0.400714    0.250000    10.50000    0.02905    0.02504 =
         0.00874    0.00000    0.00000    0.02023
O3    1    0.412392    0.212311    0.750000    10.50000    0.02472    0.01966 =
         0.01246    0.00000    0.00000    0.01325
OH4   1    0.368787    0.376791    0.750000    10.50000    0.02652    0.02281 =
         0.00882    0.00000    0.00000    0.01686
OH5   1    0.442144    0.245584    0.250000    10.50000    0.04160    0.02564 =
         0.01079    0.00000    0.00000    0.02287
OW1   1    0.133904    0.170391    0.250000    50.50000    0.22119
OW2   1    0.000000    0.000000    0.500000    60.16667    1.42360
HKLF 4
REM  R070649_S_0m in P6(3)/m
REM R1 =  0.0320 for    674 Fo > 4sig(Fo)  and  0.0416 for all    786 data
REM     60 parameters refined using      1 restraints
END
WGHT      0.0409      6.0247
REM Highest difference peak  2.336,  deepest hole -0.791,  1-sigma level  0.200
Q1    1   0.4281  0.1778  0.2500  10.50000  0.05    1.02
Q2    1   0.3731  0.2018  0.2500  10.50000  0.05    0.93
Q3    1   0.4185  0.0896  0.7500  10.50000  0.05    0.91
Q4    1   0.7261  0.3795  0.2500  10.50000  0.05    0.80
Q5    1   0.4866  0.3272  0.5059  11.00000  0.05    0.77
Q6    1   0.1393  0.1860  0.4771  11.00000  0.05    0.69
Q7    1   0.3889  0.4388  0.7500  10.50000  0.05    0.65
Q8    1   0.0572  0.1662  0.2500  10.50000  0.05    0.65
Q9    1   0.3164  0.3832  0.7500  10.50000  0.05    0.64
Q10   1   0.4612  0.3834  0.4892  11.00000  0.05    0.63
Q11   1   0.4132  0.1304  0.7500  10.50000  0.05    0.63
Q12   1   0.5616  0.1144  0.2500  10.50000  0.05    0.62
Q13   1   0.1903  0.0679  0.3204  11.00000  0.05    0.59
Q14   1   0.1787  0.2522  0.7500  10.50000  0.05    0.59
Q15   1   0.4771  0.2039  0.7500  10.50000  0.05    0.58
Q16   1   0.4602  0.0911  0.5015  11.00000  0.05    0.58
Q17   1   0.5246  0.2945  0.7500  10.50000  0.05    0.58
Q18   1   0.2777  0.1776  0.7500  10.50000  0.05    0.57
Q19   1   0.4499  0.5027  0.7500  10.50000  0.05    0.57
Q20   1   0.3430  0.2973  0.5050  11.00000  0.05    0.57
;
