# Supplementary material for: Agardite-(Y), Cu2+ 6Y(AsO4)3(OH)6·3H2O
Source: Acta Crystallogr Sect E Struct Rep Online. 2013 Aug 31;69(Pt 9):i61–2. doi: 10.1107/S1600536813023477 (PMC3884410; doi:10.1107/S1600536813023477)
Supplement: Supplementary file 2 [file e-69-00i61-Isup2.hkl]

# 
# h,k,l, Fc-squared, Fo-squared, sigma(Fo-squared) and status flag 
# 
data_I
_shelx_title ' R070649_S_0m in P6(3)/m' 
_shelx_refln_list_code          4 
_shelx_F_calc_maximum      469.12 
_exptl_crystal_F_000       935.99 
_reflns_d_resolution_high  0.7678 
 
loop_ 
 _symmetry_equiv_pos_as_xyz 
 'x, y, z' 
 '-y, x-y, z' 
 '-x+y, -x, z' 
 '-x, -y, z+1/2' 
 'y, -x+y, z+1/2' 
 'x-y, x, z+1/2' 
 '-x, -y, -z' 
 'y, -x+y, -z' 
 'x-y, x, -z' 
 'x, y, -z-1/2' 
 '-y, x-y, -z-1/2' 
 '-x+y, -x, -z-1/2' 
 
_cell_length_a    13.5059 
_cell_length_b    13.5059 
_cell_length_c     5.8903 
_cell_angle_alpha  90.000 
_cell_angle_beta   90.000 
_cell_angle_gamma 120.000 
 
_shelx_F_squared_multiplier     1.000 
 
loop_ 
 _refln_index_h 
 _refln_index_k 
 _refln_index_l 
 _refln_F_squared_calc 
 _refln_F_squared_meas 
 _refln_F_squared_sigma 
 _refln_observed_status 
  -1   2   0      558.71      478.58      9.23 o 
   0   2   0      253.19      298.86      8.53 o 
  -2   3   0    36496.95    34119.55    174.56 o 
  -1   3   0       22.25      -16.51     16.51 o 
   0   3   0     5022.10     3928.31     30.30 o 
  -3   4   0     4923.33     4017.74     33.25 o 
  -2   4   0    20456.43    21025.71    114.99 o 
  -1   4   0    21370.87    23570.22    126.10 o 
   0   4   0    46734.34    48391.68    254.51 o 
  -4   5   0     1669.33     1419.43     27.76 o 
  -3   5   0    28430.00    27511.15    150.77 o 
  -2   5   0    29927.14    28418.98    156.12 o 
  -1   5   0    61651.79    62466.29    333.03 o 
   0   5   0      182.10      130.96     15.45 o 
  -5   6   0     4991.07     5843.17     53.04 o 
  -4   6   0     9759.01    10342.56     66.96 o 
  -3   6   0     1222.60     1220.37     40.39 o 
  -2   6   0      322.11      458.42     18.40 o 
  -1   6   0    29264.28    26640.62    160.36 o 
   0   6   0     2888.03     3478.90     42.05 o 
  -6   7   0    15360.39    14519.90    101.91 o 
  -5   7   0       73.08       47.03     17.38 o 
  -4   7   0       31.46        0.41     17.00 o 
  -3   7   0    15152.97    13018.11     91.35 o 
  -2   7   0        2.07       64.86     19.21 o 
  -1   7   0      885.69     1135.84     27.70 o 
   0   7   0       18.68      -21.16     21.16 o 
  -7   8   0      488.48      587.66     31.45 o 
  -6   8   0     3408.28     3747.51     49.77 o 
  -5   8   0    20453.57    19765.95    131.45 o 
  -4   8   0    28636.84    28571.02    176.40 o 
  -3   8   0     4243.57     4470.38     70.30 o 
  -2   8   0      135.59      234.58     24.88 o 
  -1   8   0    26808.58    27023.75    181.25 o 
   0   8   0     1834.38     1981.18     38.28 o 
  -8   9   0    11476.72    11372.78     96.28 o 
  -7   9   0    42977.67    41746.72    275.06 o 
  -6   9   0       10.61       14.11     24.59 o 
  -5   9   0      114.30       79.42     23.78 o 
  -4   9   0      264.10      245.91     24.93 o 
  -3   9   0     3729.71     3305.26     47.82 o 
  -2   9   0    22113.05    21625.79    155.26 o 
  -1   9   0     1199.08     1389.69     35.98 o 
   0   9   0     3692.45     3404.72     54.83 o 
  -9  10   0      494.97      401.11     35.89 o 
  -8  10   0     2207.48     2086.86     46.56 o 
  -7  10   0     5266.75     5295.08     65.52 o 
  -6  10   0     8401.19     8091.94     78.49 o 
  -5  10   0     7934.38     7574.29     74.67 o 
  -4  10   0    17840.89    16966.84    126.25 o 
  -3  10   0    39733.46    39317.02    273.49 o 
  -2  10   0     1224.03     1289.58     40.98 o 
  -1  10   0       41.22       20.77     32.30 o 
   0  10   0     9448.30     9049.04     98.58 o 
 -10  11   0     1139.55     1062.41     48.74 o 
  -9  11   0      791.59      827.09     44.42 o 
  -8  11   0       31.17       36.74     34.71 o 
  -7  11   0     1319.44     1433.27     43.85 o 
  -6  11   0     8578.17     8740.23     88.17 o 
  -5  11   0     5745.81     5456.79     71.49 o 
  -4  11   0     3226.43     3166.67     58.25 o 
  -3  11   0     4124.81     4062.65     68.30 o 
  -2  11   0     9375.90     9273.22    102.46 o 
  -1  11   0     1940.86     2113.07     57.03 o 
   0  11   0     6214.62     5796.90     89.35 o 
 -11  12   0        7.74      -28.76     48.49 o 
 -10  12   0     2714.29     2564.32     66.43 o 
  -9  12   0    13217.35    13866.21    145.23 o 
  -8  12   0     2971.38     2762.55     61.64 o 
  -7  12   0      681.73      624.88     41.75 o 
  -6  12   0     5636.44     5960.78     78.91 o 
  -5  12   0     4188.15     4079.27     69.82 o 
  -4  12   0     7783.61     7549.93     99.87 o 
  -3  12   0      745.02      701.72     44.95 o 
  -2  12   0     3018.63     3288.77     70.94 o 
  -1  12   0    12816.46    12641.79    140.74 o 
   0  12   0    19705.38    20868.30    228.75 o 
 -12  13   0     2825.98     3046.24     95.99 o 
 -11  13   0      742.18      714.25     62.50 o 
 -10  13   0     1480.49     1678.23     67.33 o 
  -9  13   0     6138.05     5886.02    100.77 o 
  -8  13   0      483.24      551.07     49.51 o 
  -7  13   0     8515.38     8643.37    111.76 o 
  -6  13   0        9.43      -20.95     42.86 o 
  -5  13   0     8772.20     9436.02    113.76 o 
  -4  13   0      170.98      195.31     49.02 o 
  -3  13   0     1376.83     1424.32     63.79 o 
  -2  13   0     8273.14     8901.68    134.11 o 
  -1  13   0     6095.43     6399.05    125.27 o 
   0  13   0      729.93      852.59     84.98 o 
 -13  14   0      816.81      863.16     80.75 o 
 -12  14   0     3125.04     3148.22    102.76 o 
 -11  14   0       13.86      -20.98     59.52 o 
 -10  14   0      603.25      636.66     64.17 o 
  -9  14   0      431.37      449.33     56.41 o 
  -8  14   0    19791.74    20583.15    227.64 o 
  -7  14   0     3618.20     3689.13     85.13 o 
  -6  14   0     3818.35     3909.11     87.96 o 
  -5  14   0     1503.33     1555.19     67.64 o 
  -4  14   0     3754.14     3973.53    104.92 o 
  -3  14   0      956.08      982.76     70.85 o 
  -2  14   0        6.75       78.47     62.26 o 
  -1  14   0      243.97      308.26     75.13 o 
   0  14   0      140.70      213.96     84.09 o 
 -14  15   0      230.37      201.05     86.95 o 
 -13  15   0      247.47      186.20     80.66 o 
 -12  15   0     4404.44     4373.41    132.02 o 
 -11  15   0     2402.81     2562.40    108.17 o 
 -10  15   0     1975.38     2201.99    100.03 o 
  -9  15   0       14.97      -39.68     72.83 o 
  -8  15   0     4226.66     4044.55    127.02 o 
  -7  15   0       40.49       68.59     71.79 o 
  -6  15   0      562.81      517.67     77.26 o 
  -5  15   0      720.76      852.77     81.93 o 
  -4  15   0      927.58     1109.01     87.23 o 
  -3  15   0     2073.99     2074.26     99.15 o 
  -2  15   0     1557.21     2123.07    141.51 o 
  -1  15   0      421.62      500.90     99.39 o 
   0  15   0       27.32       41.10     94.89 o 
 -14  16   0      731.61      587.66     98.64 o 
 -13  16   0     4073.55     4058.85    166.49 o 
 -12  16   0     2998.36     3168.00    121.54 o 
 -11  16   0     1427.30     1613.89    104.06 o 
 -10  16   0      794.68      823.74     92.18 o 
  -9  16   0       77.77      102.19     79.64 o 
  -8  16   0     3332.01     3320.23    124.15 o 
  -7  16   0       15.19      -11.72     79.01 o 
  -6  16   0     4538.36     4559.88    141.33 o 
  -5  16   0    13944.04    14608.58    286.12 o 
  -4  16   0     1559.35     1434.96    111.78 o 
  -3  16   0      790.58      927.78    112.44 o 
  -2  16   0       58.16      -69.72     92.94 o 
 -12  17   0     3536.66     3740.99    148.66 o 
 -11  17   0      590.21      519.41     94.11 o 
 -10  17   0     1482.73     1588.31    108.81 o 
  -9  17   0      657.15      524.20     93.09 o 
  -8  17   0      289.92      387.74    111.50 o 
  -7  17   0     3138.83     3286.15    140.37 o 
  -6  17   0     4525.81     4821.48    162.97 o 
  -5  17   0     2055.52     2172.50    137.33 o 
   0   1   1     2221.71     1959.10     13.43 o 
  -1   2   1     3254.61     2753.37     15.75 o 
   0   2   1     3845.32     3241.20     18.10 o 
  -2   3   1    20431.45    20881.18     81.47 o 
  -1   3   1     2503.01     2308.72     27.42 o 
   0   3   1     1137.66      954.12     11.72 o 
  -3   4   1     1796.99     1649.56     15.61 o 
  -2   4   1    22798.71    21042.18     82.44 o 
  -1   4   1     7658.79     7777.65     37.30 o 
   0   4   1     1259.74     1428.33     14.75 o 
  -4   5   1     1518.05     1431.25     15.56 o 
  -3   5   1     9780.61    10333.61     45.30 o 
  -2   5   1     1023.36     1027.25     17.54 o 
  -1   5   1       41.93       98.03     10.03 o 
   0   5   1     2927.78     2801.38     23.06 o 
  -5   6   1     1129.70     1079.98     16.62 o 
  -4   6   1     4942.48     4847.84     30.86 o 
  -3   6   1      382.02      663.95     14.33 o 
  -2   6   1      407.58      460.60     13.47 o 
  -1   6   1     1028.44     1108.55     16.81 o 
   0   6   1       13.97        4.71     11.59 o 
  -6   7   1        8.62       24.25     13.78 o 
  -5   7   1     4753.24     4370.66     32.32 o 
  -4   7   1     1356.82     1317.40     18.42 o 
  -3   7   1    10983.51    10169.34     52.65 o 
  -2   7   1       16.16       34.45     12.93 o 
  -1   7   1      549.57      576.71     16.71 o 
   0   7   1       35.48      -14.89     14.89 o 
  -7   8   1     1511.97     1456.06     23.18 o 
  -6   8   1     4018.55     3995.90     34.55 o 
  -5   8   1    11601.32    11384.38     61.06 o 
  -4   8   1     8875.59     9021.09     50.72 o 
  -3   8   1     2882.97     2924.76     34.16 o 
  -2   8   1       77.75       77.56     15.43 o 
  -1   8   1      318.47      439.45     18.03 o 
   0   8   1      744.79      662.72     20.23 o 
  -8   9   1    10902.56    10840.23     66.87 o 
  -7   9   1     1972.63     1969.16     28.61 o 
  -6   9   1       44.42       35.68     17.26 o 
  -5   9   1        6.17        0.22     16.01 o 
  -4   9   1     2109.45     2162.51     26.61 o 
  -3   9   1     3363.82     3330.15     33.74 o 
  -2   9   1     8546.96     8349.65     56.65 o 
  -1   9   1     2168.33     2234.36     30.55 o 
   0   9   1      940.92      998.33     25.63 o 
  -9  10   1      575.83      663.21     26.78 o 
  -8  10   1     5171.35     5196.83     49.53 o 
  -7  10   1     4126.19     4084.85     41.28 o 
  -6  10   1      856.81      795.19     23.60 o 
  -5  10   1       22.35       49.94     18.47 o 
  -4  10   1     2287.27     2370.25     30.89 o 
  -3  10   1     1068.22     1114.57     26.17 o 
  -2  10   1     2835.22     2805.84     36.28 o 
  -1  10   1     1578.12     1580.20     32.38 o 
   0  10   1       57.89       34.53     23.75 o 
 -10  11   1       13.54       16.92     27.42 o 
  -9  11   1     3459.89     3430.99     46.08 o 
  -8  11   1     1135.74     1191.25     31.14 o 
  -7  11   1        6.69      -22.03     22.03 o 
  -6  11   1     3975.04     4024.83     42.23 o 
  -5  11   1     1042.28     1051.15     27.23 o 
  -4  11   1      306.24      418.95     24.85 o 
  -3  11   1     4098.02     4024.57     46.56 o 
  -2  11   1        7.94       15.64     24.19 o 
  -1  11   1      192.43      170.61     28.74 o 
   0  11   1      674.52      659.82     35.39 o 
 -11  12   1       82.24       78.75     35.40 o 
 -10  12   1     3435.98     3497.03     56.26 o 
  -9  12   1     1977.74     1859.84     42.16 o 
  -8  12   1      146.66      135.73     28.22 o 
  -7  12   1      462.79      417.35     28.57 o 
  -6  12   1        5.48        8.55     25.01 o 
  -5  12   1       33.64       53.26     25.67 o 
  -4  12   1     5771.52     5741.19     61.41 o 
  -3  12   1      761.85      825.41     34.90 o 
  -2  12   1      879.70      895.59     38.80 o 
  -1  12   1     1978.88     2066.23     49.38 o 
   0  12   1       16.51       47.92     38.69 o 
 -12  13   1       25.39      -15.48     43.62 o 
 -11  13   1      832.68      840.41     46.47 o 
 -10  13   1      285.93      259.06     40.40 o 
  -9  13   1     3015.72     2794.20     56.15 o 
  -8  13   1       96.82      125.13     35.15 o 
  -7  13   1      512.72      473.89     36.89 o 
  -6  13   1      504.15      515.60     34.50 o 
  -5  13   1     2057.27     2157.98     46.92 o 
  -4  13   1     1104.01     1319.87     43.13 o 
  -3  13   1     1439.62     1395.94     48.81 o 
  -2  13   1        0.71       14.40     40.39 o 
  -1  13   1        3.83       29.31     45.15 o 
   0  13   1     1273.97     1375.01     61.22 o 
 -13  14   1     2707.52     2794.80     77.63 o 
 -12  14   1     1638.26     1901.10     66.57 o 
 -11  14   1     2809.27     2731.67     70.97 o 
 -10  14   1     1202.45     1172.71     51.49 o 
  -9  14   1     1600.17     1569.33     53.71 o 
  -8  14   1      614.82      718.53     46.70 o 
  -7  14   1     1497.25     1454.20     52.70 o 
  -6  14   1     1075.93     1127.18     49.44 o 
  -5  14   1     5386.87     5634.62     84.66 o 
  -4  14   1     1445.04     1449.29     55.49 o 
  -3  14   1      875.36      903.81     55.69 o 
  -2  14   1       98.88       65.01     49.55 o 
  -1  14   1      172.76      300.69     54.22 o 
   0  14   1      619.57      666.11     62.18 o 
 -14  15   1     3825.35     4289.51    101.49 o 
 -13  15   1      313.96      198.80     58.23 o 
 -12  15   1       14.74       30.95     53.91 o 
 -11  15   1        2.53      107.04     51.56 o 
 -10  15   1      461.35      542.56     53.36 o 
  -9  15   1     1649.29     1540.74     61.67 o 
  -8  15   1     4815.46     4866.12     86.18 o 
  -7  15   1      146.85      156.07     47.72 o 
  -6  15   1      276.47      201.60     51.33 o 
  -5  15   1        4.02        5.96     49.08 o 
  -4  15   1      579.39      529.57     56.60 o 
  -3  15   1     2143.43     2287.55     78.03 o 
  -2  15   1     4155.30     4391.11     97.69 o 
  -1  15   1      799.67      709.36     65.92 o 
   0  15   1      586.88      532.02     69.61 o 
 -14  16   1      206.39       50.02    183.52 o 
 -13  16   1       31.36       54.55     63.15 o 
 -12  16   1      544.59      545.70     67.15 o 
 -11  16   1       69.91      113.57     61.65 o 
 -10  16   1      974.83     1100.64     70.79 o 
  -9  16   1      177.27      101.37     57.53 o 
  -8  16   1     1196.80     1507.63     73.98 o 
  -7  16   1       86.12       92.21     56.27 o 
  -6  16   1      100.48      159.36     57.08 o 
  -5  16   1       10.23       48.91     56.68 o 
  -4  16   1     1806.90     1834.10     77.23 o 
  -3  16   1      297.35      356.78     63.49 o 
  -2  16   1      528.41      410.19    201.08 o 
 -11  17   1       30.27       32.30     70.86 o 
 -10  17   1       12.11      -11.30     68.85 o 
  -9  17   1      425.15      398.95     74.11 o 
  -8  17   1       26.26      -20.66     66.38 o 
  -7  17   1       40.34       -3.00     65.46 o 
  -6  17   1      653.97      592.07     71.83 o 
   0   0   2       23.50      -45.53     45.53 o 
  -1   2   2     7179.64     6525.29     38.25 o 
   0   2   2      469.60      700.70     12.49 o 
  -2   3   2    62498.01    64335.09    267.90 o 
  -1   3   2    38723.53    41490.77    174.79 o 
   0   3   2     1533.80     1464.28     15.51 o 
  -3   4   2       57.82      116.32      8.60 o 
  -1   4   2     5525.94     5849.29     31.13 o 
   0   4   2     8843.46     8201.04     39.55 o 
  -4   5   2      449.19      399.64     11.79 o 
  -3   5   2     8708.79     8521.74     40.30 o 
  -2   5   2     8529.45     8924.29     42.98 o 
  -1   5   2      739.22      883.57     13.62 o 
   0   5   2     2089.58     2012.92     20.22 o 
  -5   6   2    38242.82    39241.18    157.42 o 
  -4   6   2    33385.12    34391.61    143.50 o 
  -3   6   2    18466.11    20550.29    110.03 o 
  -2   6   2    15610.29    17354.72     94.43 o 
  -1   6   2       41.83       40.32     10.79 o 
   0   6   2    47889.64    45604.35    183.65 o 
  -6   7   2     2530.23     2208.97     27.61 o 
  -5   7   2     1807.34     1781.15     21.26 o 
  -4   7   2    26193.89    25176.57    104.92 o 
  -3   7   2      682.70      955.14     57.25 o 
  -2   7   2    23303.47    21658.10     97.89 o 
  -1   7   2    32802.19    32365.69    137.23 o 
   0   7   2     8864.75     8839.18     50.04 o 
  -7   8   2     3078.57     3098.39     31.08 o 
  -6   8   2      409.22      398.77     17.41 o 
  -5   8   2     1256.32     1210.19     20.48 o 
  -4   8   2    49701.57    48887.91    199.87 o 
  -3   8   2      464.21      506.58     37.20 o 
  -2   8   2     6992.88     6527.46     43.31 o 
  -1   8   2     7903.50     7605.39     47.42 o 
   0   8   2    12875.24    12493.32     66.94 o 
  -8   9   2     3616.46     4000.63     41.20 o 
  -7   9   2     8840.28     8789.71     56.67 o 
  -6   9   2       40.81       70.17     16.32 o 
  -5   9   2     6338.57     6149.57     43.66 o 
  -4   9   2     2509.12     2560.20     28.65 o 
  -3   9   2      701.88      758.23     20.60 o 
  -2   9   2       95.82      121.02     18.10 o 
  -1   9   2     7357.13     6848.77     52.23 o 
   0   9   2     1244.11     1343.15     28.76 o 
  -9  10   2     4241.68     4165.76     52.12 o 
  -8  10   2     5129.20     4852.01     48.86 o 
  -7  10   2      981.96     1106.28     26.24 o 
  -6  10   2       15.54       26.35     20.35 o 
  -5  10   2    15383.29    15117.16     85.96 o 
  -4  10   2        5.25      -18.36     18.36 o 
  -3  10   2     1116.56     1181.29     27.57 o 
  -2  10   2      100.33       77.30     22.60 o 
  -1  10   2     4165.09     4195.52     50.14 o 
   0  10   2    17819.07    18072.66    125.95 o 
 -10  11   2     7694.28     7760.14     81.75 o 
  -9  11   2     1320.81     1386.87     40.10 o 
  -8  11   2      780.80      692.83     32.45 o 
  -7  11   2     8396.30     8390.31     78.30 o 
  -6  11   2    34497.57    34494.65    201.33 o 
  -5  11   2      272.02      271.85     28.49 o 
  -4  11   2       34.48      520.93     37.65 o 
  -3  11   2     3812.35     4102.36     55.53 o 
  -2  11   2     3138.68     2958.43     51.06 o 
  -1  11   2    14687.28    14512.71    121.10 o 
   0  11   2        9.87      -25.33     35.81 o 
 -11  12   2      100.46       82.12     42.02 o 
 -10  12   2     1072.39     1246.07     47.36 o 
  -9  12   2    14508.70    14772.35    127.27 o 
  -8  12   2     1540.47     1413.89     41.69 o 
  -7  12   2     3010.89     3099.90     53.70 o 
  -6  12   2     8724.50     8622.41     78.29 o 
  -5  12   2     1686.18     1791.14     42.34 o 
  -4  12   2      467.19      549.83     35.09 o 
  -3  12   2     2016.72     1891.78     49.40 o 
  -2  12   2     8751.72     8965.05     98.72 o 
  -1  12   2       12.07      -27.41     40.92 o 
   0  12   2       11.89       38.75     42.83 o 
 -12  13   2     3495.03     3400.92     80.08 o 
 -11  13   2     2194.72     2087.22     65.12 o 
 -10  13   2     7227.89     7292.99    100.64 o 
  -9  13   2       79.91      118.80     43.84 o 
  -8  13   2     2620.33     2597.29     69.15 o 
  -7  13   2      380.16      343.07     43.07 o 
  -6  13   2      940.74     1056.98     50.57 o 
  -5  13   2     6065.78     6168.14     88.26 o 
  -4  13   2     5292.38     5204.32     93.50 o 
  -3  13   2     6419.34     6421.26     92.99 o 
  -2  13   2      627.82      538.36     48.52 o 
  -1  13   2      162.50      245.56     48.70 o 
   0  13   2      525.57      544.11     57.34 o 
 -13  14   2       10.51       10.39     57.09 o 
 -12  14   2     1642.01     1618.51     70.74 o 
 -11  14   2     4065.37     4222.00    103.26 o 
 -10  14   2      937.69      996.38     60.04 o 
  -9  14   2      611.23      585.89     52.95 o 
  -8  14   2     5280.77     5042.81    113.29 o 
  -7  14   2     1967.61     1939.95     70.85 o 
  -6  14   2      616.78      614.03     53.05 o 
  -5  14   2     1208.69     1222.77     60.53 o 
  -4  14   2     1672.09     1689.25     63.97 o 
  -3  14   2       41.10        9.70     49.29 o 
  -2  14   2      994.80     1079.02     65.34 o 
  -1  14   2       77.31      113.83     58.61 o 
   0  14   2     5801.78     5664.87    159.42 o 
 -14  15   2    10114.67    10580.18    163.26 o 
 -13  15   2     4269.89     4257.23    114.32 o 
 -12  15   2      693.24      689.01     65.97 o 
 -11  15   2     4131.23     4215.30    100.82 o 
 -10  15   2     1961.94     1969.88     74.57 o 
  -9  15   2      243.02      174.45     56.18 o 
  -8  15   2       13.38       53.45     54.75 o 
  -7  15   2     1157.02     1117.12     66.43 o 
  -6  15   2     3315.42     3222.42     87.73 o 
  -5  15   2        7.46       45.50     54.31 o 
  -4  15   2      609.07      613.68     62.69 o 
  -3  15   2     1185.02     1249.03     73.46 o 
  -2  15   2    12321.76    12831.69    198.85 o 
  -1  15   2      275.57      257.77     68.22 o 
 -12  16   2      370.29      546.11     81.64 o 
 -11  16   2     9674.51    10469.21    174.46 o 
 -10  16   2     2338.12     2424.78     85.71 o 
  -9  16   2     5269.74     5312.99    111.41 o 
  -8  16   2      621.90      662.68     66.67 o 
  -7  16   2     4904.52     5152.38    118.67 o 
  -6  16   2       49.51      142.85     61.84 o 
  -5  16   2     1170.11     1203.55     73.90 o 
  -4  16   2      447.36      456.35     66.57 o 
   0   1   3      209.23      258.71     18.67 o 
  -1   2   3     2361.07     2291.98     27.21 o 
   0   2   3     2257.98     2234.84     24.73 o 
  -2   3   3    13105.42    14717.15     86.07 o 
  -1   3   3      802.23      747.42     27.74 o 
   0   3   3      136.16       97.38     12.34 o 
  -3   4   3      815.44      763.77     14.55 o 
  -2   4   3    12051.96    11419.26     58.61 o 
  -1   4   3     5891.08     6310.34     40.81 o 
   0   4   3      631.36      735.92     16.09 o 
  -4   5   3      114.38      119.52     13.37 o 
  -3   5   3     4541.85     5059.71     35.18 o 
  -2   5   3      455.65      624.23     17.87 o 
  -1   5   3       85.56      120.77     11.29 o 
   0   5   3     1917.01     2046.00     21.76 o 
  -5   6   3     1503.20     1572.60     21.13 o 
  -4   6   3     3373.40     3448.35     31.15 o 
  -3   6   3     1011.54     1215.25     19.27 o 
  -2   6   3      227.69      233.56     13.59 o 
  -1   6   3     1617.23     1651.24     20.50 o 
   0   6   3        0.58      -13.10     13.10 o 
  -6   7   3      105.50       87.63     14.56 o 
  -5   7   3     3055.44     2852.95     26.92 o 
  -4   7   3     1099.59     1094.91     17.86 o 
  -3   7   3     9045.46     9062.18     49.21 o 
  -2   7   3       33.53       41.44     13.32 o 
  -1   7   3      321.47      299.81     15.43 o 
   0   7   3       16.58      -14.84     14.84 o 
  -7   8   3     1896.96     1966.93     27.21 o 
  -6   8   3     2705.31     2764.95     29.87 o 
  -5   8   3    10684.60    10514.47     59.47 o 
  -4   8   3     6490.40     6369.23     43.18 o 
  -3   8   3     3226.43     3265.89     33.42 o 
  -2   8   3      143.25      141.43     16.23 o 
  -1   8   3      242.24      285.63     18.43 o 
   0   8   3      605.17      643.85     24.43 o 
  -8   9   3     8334.02     8155.78     68.15 o 
  -7   9   3      922.91      900.68     27.47 o 
  -6   9   3       47.13       54.00     18.97 o 
  -5   9   3      190.91      218.38     19.29 o 
  -4   9   3     2989.90     2945.11     32.71 o 
  -3   9   3     1984.63     1995.14     30.26 o 
  -2   9   3     7428.77     7359.20     57.84 o 
  -1   9   3     2342.59     2364.81     38.26 o 
   0   9   3     1258.00     1266.30     36.10 o 
  -9  10   3      100.30      122.04     30.46 o 
  -8  10   3     4386.87     4419.17     58.78 o 
  -7  10   3     2491.75     2537.38     43.72 o 
  -6  10   3      663.50      715.94     31.39 o 
  -5  10   3       27.54       32.37     25.68 o 
  -4  10   3     1974.51     2088.77     38.90 o 
  -3  10   3     1037.62      977.71     32.96 o 
  -2  10   3     2488.34     2473.25     45.39 o 
  -1  10   3     1056.30     1069.41     37.38 o 
   0  10   3       40.99      -14.46     33.30 o 
 -10  11   3       46.54       62.84     39.22 o 
  -9  11   3     2882.96     2827.38     60.04 o 
  -8  11   3      802.88      826.57     40.48 o 
  -7  11   3        0.20       32.33     32.20 o 
  -6  11   3     3065.93     2976.94     53.26 o 
  -5  11   3      716.20      724.35     34.76 o 
  -4  11   3      207.77      244.90     32.63 o 
  -3  11   3     3431.56     3316.80     58.63 o 
  -2  11   3       68.04       85.65     35.63 o 
  -1  11   3      249.01      349.28     44.40 o 
   0  11   3      694.85      650.85     49.75 o 
 -11  12   3       35.52      138.34     52.38 o 
 -10  12   3     2792.88     2777.76     70.12 o 
  -9  12   3     1533.37     1449.67     52.30 o 
  -8  12   3       97.05       81.32     37.62 o 
  -7  12   3      469.12      403.49     40.57 o 
  -6  12   3       19.14      -14.89     36.57 o 
  -5  12   3       81.81      140.46     38.90 o 
  -4  12   3     4664.49     4643.18     77.59 o 
  -3  12   3      245.93      215.58     43.83 o 
  -2  12   3      653.20      629.58     50.20 o 
  -1  12   3     1583.91     1626.16     67.43 o 
   0  12   3        6.55       88.59     54.55 o 
 -12  13   3      101.45       51.21     59.25 o 
 -11  13   3      898.45      902.24     66.75 o 
 -10  13   3      326.43      276.03     58.25 o 
  -9  13   3     2899.45     2745.24     80.69 o 
  -8  13   3      284.91      308.07     53.30 o 
  -7  13   3       97.34       72.94     50.33 o 
  -6  13   3      496.64      436.63     52.83 o 
  -5  13   3     1605.81     1628.74     65.30 o 
  -4  13   3      906.95      857.45     59.09 o 
  -3  13   3      775.06      693.46     56.40 o 
  -2  13   3       11.48      -38.46     55.48 o 
  -1  13   3       58.53      110.45     59.61 o 
   0  13   3     1398.89     1411.81     77.93 o 
 -13  14   3     2297.73     2255.82     90.62 o 
 -12  14   3     1504.50     1560.05     80.23 o 
 -11  14   3     2623.59     2250.98     85.52 o 
 -10  14   3      923.25      819.67     68.39 o 
  -9  14   3     1008.00      896.81     70.15 o 
  -8  14   3      501.36      569.73     64.58 o 
  -7  14   3      709.66      731.26     67.11 o 
  -6  14   3      795.99      844.11     69.03 o 
  -5  14   3     4050.05     3743.80    104.99 o 
  -4  14   3     1147.96     1149.26     71.11 o 
  -3  14   3      531.88      456.72     64.10 o 
  -2  14   3       47.74       20.17     59.83 o 
  -1  14   3      141.80      192.06     66.58 o 
   0  14   3      464.09      468.56    102.99 o 
 -12  15   3       16.25      -64.67     64.67 o 
 -11  15   3        9.22       22.43     64.56 o 
 -10  15   3      222.56      319.80     66.25 o 
  -9  15   3     1187.71     1151.06     82.07 o 
  -8  15   3     3521.27     3293.75    120.46 o 
  -7  15   3      102.67      135.56     64.70 o 
  -6  15   3      111.49      125.50     67.86 o 
  -5  15   3        4.99       68.38     63.87 o 
  -4  15   3      426.19      448.63     67.74 o 
  -3  15   3     1907.33     1720.08     85.14 o 
 -10  16   3      792.18      906.07    112.23 o 
  -9  16   3      229.19      277.70     79.70 o 
  -8  16   3      930.18      954.47     88.42 o 
  -7  16   3      115.55       74.19     80.65 o 
  -6  16   3       56.04       -4.46     95.86 o 
   0   0   4   220072.30   275868.44   8954.31 o 
   0   1   4    11794.44    13224.09    138.05 o 
  -1   2   4      578.32      729.89     25.16 o 
   0   2   4       27.77       46.08     18.22 o 
  -2   3   4    14619.83    15810.61    106.95 o 
  -1   3   4       37.88      -36.56     36.56 o 
   0   3   4     2532.55     2743.53     29.88 o 
  -3   4   4     2444.40     2687.07     32.47 o 
  -2   4   4     7300.14     7115.15     56.40 o 
  -1   4   4     8959.31     9477.48     65.27 o 
   0   4   4    18581.57    18970.15    109.59 o 
  -4   5   4     2128.30     2443.93     36.20 o 
  -3   5   4    12541.52    12360.78     75.19 o 
  -2   5   4    14139.61    14871.59     93.52 o 
  -1   5   4    30683.15    32633.00    174.35 o 
   0   5   4     1605.65     1696.63     26.87 o 
  -5   6   4     3378.10     3672.87     40.13 o 
  -4   6   4     4003.76     4007.90     38.09 o 
  -3   6   4     1281.63     1452.59     24.15 o 
  -2   6   4      259.20      373.17     19.24 o 
  -1   6   4    14590.09    14453.16     88.55 o 
   0   6   4     2124.16     2146.79     32.37 o 
  -6   7   4     8467.32     8336.22     68.31 o 
  -5   7   4        8.96      -11.00     19.64 o 
  -4   7   4       28.93       60.92     19.57 o 
  -3   7   4     7701.20     7304.45     60.04 o 
  -2   7   4       43.73       58.87     22.32 o 
  -1   7   4      386.40      410.14     23.97 o 
   0   7   4       54.81       18.79     25.19 o 
  -7   8   4      195.02      192.82     38.75 o 
  -6   8   4     1361.99     1406.86     34.20 o 
  -5   8   4    10852.57    10680.12     86.06 o 
  -4   8   4    14142.08    13945.86    106.63 o 
  -3   8   4     2273.74     2255.04     51.37 o 
  -2   8   4       32.64       71.09     24.29 o 
  -1   8   4    14126.53    14141.70    113.81 o 
   0   8   4      895.08     1043.99     38.29 o 
  -8   9   4     7341.72     6929.91     89.28 o 
  -7   9   4    25987.40    25176.77    201.30 o 
  -6   9   4       20.90       21.59     29.44 o 
  -5   9   4       42.71       61.46     28.67 o 
  -4   9   4       61.04       62.87     27.91 o 
  -3   9   4     2553.70     2412.97     45.87 o 
  -2   9   4    12062.98    11474.11    105.54 o 
  -1   9   4      708.01      711.73     41.26 o 
   0   9   4     2340.94     2198.27     61.28 o 
  -9  10   4      158.12       74.97     39.52 o 
  -8  10   4     1264.37     1226.32     51.19 o 
  -7  10   4     3434.78     3356.61     69.79 o 
  -6  10   4     4759.62     4523.89     77.47 o 
  -5  10   4     4003.17     3764.33     77.14 o 
  -4  10   4     9644.68     9051.51    107.04 o 
  -3  10   4    23784.21    22961.13    250.92 o 
  -2  10   4      674.53      614.48     43.09 o 
  -1  10   4       15.46       -4.23     37.93 o 
   0  10   4     5029.04     5034.49     94.76 o 
 -10  11   4      580.95      575.69     50.96 o 
  -9  11   4      367.40      328.56     46.77 o 
  -8  11   4        7.23       38.73     44.01 o 
  -7  11   4     1085.35     1093.62     55.16 o 
  -6  11   4     4985.99     4759.51     87.91 o 
  -5  11   4     3402.54     3268.23     77.21 o 
  -4  11   4     1876.41     1779.82     56.81 o 
  -3  11   4     2108.50     2054.39     61.24 o 
  -2  11   4     5444.77     5274.46     88.85 o 
  -1  11   4     1462.39     1389.08     58.50 o 
   0  11   4     4054.10     3830.41     87.71 o 
 -11  12   4        7.85      -26.77     54.55 o 
 -10  12   4     1682.17     1626.95     66.91 o 
  -9  12   4     8521.68     8057.92    118.31 o 
  -8  12   4     1824.90     1816.97     67.74 o 
  -7  12   4      594.81      585.21     54.06 o 
  -6  12   4     3828.25     3802.71    107.54 o 
  -5  12   4     2529.08     2423.04     68.66 o 
  -4  12   4     4777.81     4624.34     90.82 o 
  -3  12   4      380.52      280.05     51.98 o 
  -2  12   4     1644.23     1649.25     67.44 o 
  -1  12   4     8192.55     7678.16    123.07 o 
   0  12   4    13046.32    12715.14    184.99 o 
 -12  13   4     1947.58     1842.94     87.49 o 
 -11  13   4      553.32      474.24     70.91 o 
 -10  13   4      995.20      998.86     70.65 o 
  -9  13   4     4192.73     3903.60     95.32 o 
  -8  13   4      379.44      395.33     57.02 o 
  -7  13   4     5403.83     5284.68     98.67 o 
  -6  13   4       17.65       35.31     51.65 o 
  -5  13   4     5797.23     5845.81    122.74 o 
  -4  13   4       85.76       63.59     55.25 o 
  -3  13   4      912.47      932.98     66.70 o 
  -2  13   4     5654.65     5467.29    114.81 o 
  -1  13   4     4209.85     3985.77    113.17 o 
   0  13   4      478.28      347.49    137.72 o 
 -11  14   4        6.54       51.88     67.00 o 
 -10  14   4      396.73      338.82     74.37 o 
  -9  14   4      303.60      309.17     67.82 o 
  -8  14   4    12572.77    12686.07    259.04 o 
  -7  14   4     2207.46     1980.12     88.28 o 
  -6  14   4     2515.07     2531.07     93.62 o 
  -5  14   4     1016.81      997.25     77.51 o 
  -4  14   4     2351.40     2346.71     97.77 o 
  -3  14   4      746.35      608.78     76.16 o 
  -8  15   4     2858.59     2416.64    239.36 o 
  -7  15   4       35.90      178.62    161.63 o 
   0   1   5     1429.62     1586.42     40.46 o 
  -1   2   5      592.33      709.23     28.41 o 
   0   2   5      939.80     1091.97     36.70 o 
  -2   3   5     8735.14     9004.25     89.02 o 
  -1   3   5     1211.77     1388.26     43.50 o 
   0   3   5      379.07      435.46     25.68 o 
  -3   4   5      340.32      464.95     29.88 o 
  -2   4   5     7039.27     7285.76     80.16 o 
  -1   4   5     2924.37     3124.90     50.51 o 
   0   4   5      537.04      556.74     26.80 o 
  -4   5   5      949.51      899.87     35.66 o 
  -3   5   5     6726.23     6833.13     72.29 o 
  -2   5   5      390.43      662.11     52.86 o 
  -1   5   5       12.80       51.75     26.92 o 
   0   5   5     1643.58     1753.23     38.10 o 
  -5   6   5      222.15      245.10     31.92 o 
  -4   6   5     2045.48     2256.32     49.03 o 
  -3   6   5       56.15      134.09     30.59 o 
  -2   6   5      101.27       99.46     28.73 o 
  -1   6   5      452.45      524.07     33.30 o 
   0   6   5        4.39       -6.15     28.14 o 
  -6   7   5      132.87      137.52     33.32 o 
  -5   7   5     1911.16     1849.09     47.82 o 
  -4   7   5      452.46      492.97     35.77 o 
  -3   7   5     4317.13     4258.30     69.31 o 
  -2   7   5      197.07      268.17     33.87 o 
  -1   7   5      309.05      315.83     35.18 o 
   0   7   5        7.88      -30.05     30.05 o 
  -7   8   5      671.49      671.48     42.33 o 
  -6   8   5     1891.46     1843.97     56.39 o 
  -5   8   5     4689.50     4540.87     75.58 o 
  -4   8   5     3871.11     3811.80     66.45 o 
  -3   8   5      775.99      783.10     46.10 o 
  -2   8   5       45.86       -2.12     33.69 o 
  -1   8   5      251.06      223.80     37.88 o 
   0   8   5      405.68      462.47     38.36 o 
  -8   9   5     5836.62     5535.11     88.43 o 
  -7   9   5     1255.54     1191.00     49.40 o 
  -6   9   5       17.07       27.05     35.70 o 
  -5   9   5       53.97      106.67     35.20 o 
  -4   9   5      618.50      647.54     41.80 o 
  -3   9   5     1916.39     1793.07     55.99 o 
  -2   9   5     4319.11     4086.76     75.08 o 
  -1   9   5      732.14      653.70     45.80 o 
   0   9   5      265.33      331.73     44.72 o 
  -9  10   5      627.84      588.19     54.51 o 
  -8  10   5     2375.33     2274.99     89.94 o 
  -7  10   5     2253.47     2107.46     60.50 o 
  -6  10   5      249.86      235.91     39.44 o 
  -5  10   5        0.46       61.09     36.35 o 
  -4  10   5     1166.99     1058.56     49.86 o 
  -3  10   5      392.06      405.84     44.36 o 
  -2  10   5     1492.89     1371.13     56.00 o 
  -1  10   5      852.92      902.09     53.26 o 
   0  10   5       50.74       48.39     46.32 o 
 -10  11   5       97.85      151.15     50.69 o 
  -9  11   5     1702.31     1758.89     71.66 o 
  -8  11   5      621.73      579.68     51.70 o 
  -7  11   5        8.97      -26.99     43.88 o 
  -6  11   5     1808.93     1880.21     74.01 o 
  -5  11   5      501.50      513.46     48.03 o 
  -4  11   5      194.57      227.71     43.77 o 
  -3  11   5     2157.93     1863.86     63.86 o 
  -2  11   5      117.07       90.59     48.44 o 
  -1  11   5       34.87      -33.21     55.17 o 
   0  11   5      281.78      172.47     59.46 o 
 -11  12   5       48.10      295.92    182.10 o 
 -10  12   5     1971.24     1831.49     80.77 o 
  -9  12   5     1109.55     1104.14     62.13 o 
  -8  12   5       64.07        9.20     49.08 o 
  -7  12   5      192.16      244.06     51.25 o 
  -6  12   5        0.23       20.77     48.74 o 
  -5  12   5        2.67       41.72     50.04 o 
  -4  12   5     2902.66     2726.82     77.44 o 
  -3  12   5      726.60      593.52     63.36 o 
  -2  12   5      409.63      322.06     65.08 o 
  -1  12   5     1000.64      810.92    204.87 o 
  -9  13   5     1506.42     1335.38    135.15 o 
  -8  13   5        0.02      -13.40     57.69 o 
  -7  13   5      634.32      655.18     60.64 o 
  -6  13   5      251.63      234.64     57.46 o 
  -5  13   5     1208.51     1123.68     73.98 o 
  -4  13   5      590.06      402.83    128.10 o 
   0   1   6      343.66      412.11     54.13 o 
  -1   2   6     3489.31     3516.53    161.55 o 
   0   2   6      124.27      151.38     50.80 o 
  -2   3   6    21239.32    21316.16    284.71 o 
  -1   3   6    10415.02    10137.17    266.89 o 
   0   3   6      613.93      600.78     50.36 o 
  -3   4   6      507.29      572.22     44.51 o 
  -2   4   6     1063.91     1193.29     54.73 o 
  -1   4   6      745.50      850.91     52.70 o 
   0   4   6     1929.61     2020.24     68.49 o 
  -4   5   6      211.61      187.59     42.20 o 
  -3   5   6     1876.11     1948.55     62.57 o 
  -2   5   6     2103.23     2339.40     68.52 o 
  -1   5   6      245.76      389.29     52.37 o 
   0   5   6      385.48      532.20     51.98 o 
  -5   6   6    12603.78    12579.95    179.63 o 
  -4   6   6     9086.37     9043.36    125.01 o 
  -3   6   6     4714.56     4833.02     93.07 o 
  -2   6   6     4340.83     4737.59     94.85 o 
  -1   6   6       23.46      106.69     45.05 o 
   0   6   6    16951.53    16421.29    189.76 o 
  -6   7   6      888.92      925.29     57.68 o 
  -5   7   6      675.12      687.56     53.49 o 
  -4   7   6     8857.34     8780.42    138.74 o 
  -3   7   6      392.19      643.81     58.56 o 
  -2   7   6     8959.42     8693.24    127.47 o 
  -1   7   6    11544.76    11038.46    139.12 o 
   0   7   6     3120.41     3161.12     71.32 o 
  -7   8   6      950.56      991.05     52.75 o 
  -6   8   6      150.87       41.63     45.76 o 
  -5   8   6      306.51      349.78     53.25 o 
  -4   8   6    15128.51    14695.81    194.60 o 
  -3   8   6       44.23       68.46     84.57 o 
  -2   8   6     1850.02     1804.14     64.04 o 
  -1   8   6     2684.04     2474.44     77.98 o 
   0   8   6     4427.39     4263.20     91.32 o 
  -8   9   6      977.26     1162.35     63.79 o 
  -7   9   6     3472.71     3157.12     97.03 o 
  -6   9   6        5.60       84.67     44.31 o 
  -5   9   6     2113.76     2260.09     65.40 o 
  -4   9   6     1155.71     1240.59     60.26 o 
  -3   9   6      610.80      499.17     54.52 o 
  -2   9   6       79.82      -21.78     53.99 o 
  -1   9   6     3159.47     2971.18    100.27 o 
   0   9   6      570.60      564.36     54.91 o 
  -8  10   6     1826.09     1629.03     64.43 o 
  -7  10   6      318.01      315.98     46.89 o 
  -6  10   6       17.74       49.28     43.14 o 
  -5  10   6     6683.72     6586.44    166.61 o 
  -4  10   6        1.44       20.25     50.43 o 
  -3  10   6      547.25      545.57     53.22 o 
  -2  10   6       79.75       42.99     52.16 o 
  -1   2   7      877.34      970.23     74.29 o 
   0   2   7      536.49      504.72     61.94 o 
  -2   3   7     4087.09     3940.35    111.96 o 
  -1   3   7      160.18      138.04     52.61 o 
   0   3   7       19.79       44.39     45.41 o 
  -3   4   7      259.04      262.14     49.44 o 
  -2   4   7     3288.24     3392.14     96.84 o 
  -1   4   7     2233.69     2347.12     88.85 o 
   0   4   7      295.09      244.78     56.11 o 
  -4   5   7        3.98      -27.86     49.95 o 
  -3   5   7     1203.19     1284.84     54.79 o 
  -2   5   7      180.00      136.68     54.73 o 
  -1   5   7       96.13       32.17     54.62 o 
   0   5   7      499.10      512.16     62.14 o 
  -5   6   7      507.10      437.67     52.34 o 
  -4   6   7     1120.94     1215.33     61.29 o 
  -3   6   7      592.19      653.53     52.14 o 
  -2   6   7       55.16       67.83     48.21 o 
  -1   6   7      761.99      801.06     69.41 o 
   0   6   7        0.97       18.91     57.86 o 
  -4   7   7      448.14      435.95     59.12 o 
  -3   7   7     3197.86     3219.48     86.60 o 
                                                 
